# Supplementary material for: Identification and functional analyses of sex determination genes in the sexually dimorphic stag beetle Cyclommatus metallifer
Source: BMC Genomics. 2016 Mar 22;17:250. doi: 10.1186/s12864-016-2522-8 (PMC4802893; doi:10.1186/s12864-016-2522-8)
Supplement: Additional file 2: Table S1. — List of primer sequences for RT-PCR. (XLS 18 kb) [file 12864_2016_2522_MOESM2_ESM.xls]

## Sheet: Sheet1
Table S1: List of primer sequences for RT-PCR
Gene		Forward primer 5' - 3'	Reverse primer 5' - 3'
doublesex (Cmdsx)	F1-R1	CTCGAAGATTGCCATAAGCTCCTGGAAAGG	GCGGGCTTGGTGGTATGTT
	F1-R2	CTCGAAGATTGCCATAAGCTCCTGGAAAGG	CGCTTTGCGTACGTCAAGTC
	F1-R3	CTCGAAGATTGCCATAAGCTCCTGGAAAGG	CGCCTAATGAAGGTCGTTAGGACC
intersex Cm(ix)	F1-R1	GCGGCTGCGACCAACGTGTCG	CTTTCTGTACTGTCAGCGGCG
Sex-lethal (CmSxl)	F1-R1	CTCTGTGTTCTGGTAGTTCGCGC	GGCCGCGTCACGTTCCACTTTGC
transformer2 (Cmtra2)	F1-R1	GGCGGTAAGTGTTGGCCTCACCGCACG	GGTGAATAAGACCTCGATCTGGAACGG
	F2-R2	GATAAATGGGACCGCCGCAGGGATCG	CAGACTTGAGAGCGGAGCAGAGTCGAG
transformer (Cmtra)	F1-R1	CAGGAACTCAAAACCATCAAAGTTGCGG	CTGGACGACCTATTACTTGTGTGCC
GAPDH	F1-R1	GGGCGCCAAAAGGGTTATT	GCCTTGGCAGCACCGGTTGATGCGGG
