# Supplementary material for: Identification and functional analyses of sex determination genes in the sexually dimorphic stag beetle Cyclommatus metallifer
Source: BMC Genomics. 2016 Mar 22;17:250. doi: 10.1186/s12864-016-2522-8 (PMC4802893; doi:10.1186/s12864-016-2522-8)
Supplement: Additional file 3: Table S2. — List of primer sequences for dsRNA synthesis. (XLS 18 kb) [file 12864_2016_2522_MOESM3_ESM.xls]

## Sheet: Sheet1
Table S2: List of primer sequences for dsRNA synthesis
Gene		Forward primer 5' - 3'	Reverse primer 5' - 3'
doublesex (dsx)	Exon 6-7	TAATACGACTCACTATAGGGCGCCACCCAAAATTTTCATTAA	TAATACGACTCACTATAGGGCGGTACTCGTCTCTGAAAATCACCC
	Exon 8	TAATACGACTCACTATAGGGGAGAAGAACCAACAGAGGAG	TAATACGACTCACTATAGGGGTACTTGCGCAAAATGATTGTATTG
	Exon 9	TAATACGACTCACTATAGGGTAGAGAGGCGGAGCTGCTGTGGG	TAATACGACTCACTATAGGGCACACTAGAGTTCCTCAGGACCACCGG
intersex (ix)		TAATACGACTCACTATAGGGGCGGCTGCGACCAACGTGTCG	TAATACGACTCACTATAGGGCTTTCTGTACTGTCAGCGGCG
Sex-lethal (Sxl)		TAATACGACTCACTATAGGGCTTGCCAAAGGACGTAACGGAG	TAATACGACTCACTATAGGGGCGCGAACTACCAGAACACAGAG
transformer2 (tra2)		TAATACGACTCACTATAGGGGGCACACGTGACAACCCAAAACCCTC	TAATACGACTCACTATAGGGTAAATACCGGGCGTAGGCGTGTGAGCCC
